# Supplementary material for: Recent Advances in the Enzymatic Synthesis of Polyester
Source: Polymers (Basel). 2022 Nov 22;14(23):5059. doi: 10.3390/polym14235059 (PMC9740404; doi:10.3390/polym14235059)
Supplement: Supplementary file 1 [file polymers-14-05059-s001.zip]

Archive with 1 entries (1 files):
- polymers-2026166-supplementary.pdf
